# Supplementary material for: Assessment and Appraisal of Drug Innovativeness in Italy: Ultimate Evidence on Key Drivers and Consistency
Source: J Mark Access Health Policy. 2026 May 2;14(2):28. doi: 10.3390/jmahp14020028 (PMC13214850; doi:10.3390/jmahp14020028)
Supplement: Supplementary file 1 [file jmahp-14-00028-s001.zip]

Archive with 1 entries (1 files):
- jmahp-4186625-supplementary.pdf
